# Supplementary material for: Tetraselmis chuii Supplementation Increases Skeletal Muscle Nuclear Factor Erythroid 2-Related Factor 2 and Antioxidant Enzyme Gene Expression, and Peak Oxygen Uptake in Healthy Adults: A Randomised Crossover Trial
Source: Antioxidants (Basel). 2025 Apr 3;14(4):435. doi: 10.3390/antiox14040435 (PMC12024062; doi:10.3390/antiox14040435)
Supplement: Supplementary file 1 [file antioxidants-14-00435-s001.zip]

Archive with 1 entries (1 files):
- antioxidants-3542672-supplementary.pdf
